# Supplementary material for: Coordination of a Dirhodium(II) Center to Methionine and Cysteine Side Chains: Evidence from X-Ray Structure of the Adduct Formed by Dirhodium Tetraacetate with a C-Phycocyanin
Source: Int J Mol Sci. 2025 Nov 27;26(23):11492. doi: 10.3390/ijms262311492 (PMC12692400; doi:10.3390/ijms262311492)
Supplement: Supplementary file 1 [file ijms-26-11492-s001.zip]

Archive with 1 entries (1 files):
- ijms-3968194-supplementary.pdf
